# Supplementary material for: High-Speed Video System for Micro-Expression Detection and Recognition
Source: Sensors (Basel). 2017 Dec 14;17(12):2913. doi: 10.3390/s17122913 (PMC5751645; doi:10.3390/s17122913)
Supplement: Supplementary file 1 [file sensors-17-02913-s001.zip]

Archive with 1 entries (1 files):
- demo-supplementary.avi
